# Supplementary material for: Unveiling Distinct Proteomic Signatures in Complicated Crohn’s Disease That Could Predict the Disease Course
Source: Int J Mol Sci. 2023 Nov 30;24(23):16966. doi: 10.3390/ijms242316966 (PMC10707401; doi:10.3390/ijms242316966)
Supplement: Supplementary file 1 [file ijms-24-16966-s001.zip]

Archive with 5 entries (5 files):
- Suplementary Table S1. Overview on the abundance of all relatively quantified 770 proteins.pdf
- Supplementary Figure S1. Overview on the VIP scores PLS-DA analysis of the CD and HC discriminatory proteins.png
- Supplementary methods_LC-MSE and search parameters.pdf
- Supplementary Table S2. Overview on the VIP scores PLS-DA, t-test and foldchanges of the 24 significantly different proteins among the CD and HC groups.pdf
- Supplementary Table S3. Overview on the VIP scores PLS-DA, t-test and foldchanges of the 29 significantly different proteins among the groups.pdf
